# Supplementary material for: A unicellular cyanobacterium relies on sodium energetics to fix N2
Source: Nat Commun. 2024 Nov 9;15:9716. doi: 10.1038/s41467-024-53978-9 (PMC11550448; doi:10.1038/s41467-024-53978-9)
Supplement: Supplementary file 4 — Source Data [file 41467_2024_53978_MOESM4_ESM.xlsx]

## Sheet: Fig.1a
Growth in BG11, BG110, ASP2,ASP2-N	time	medium	density (cells/mL)
	0	BG11	3900000
	0	BG11	4700000
	0	BG11	3650000
	1	BG11	8050000
	1	BG11	8800000
	1	BG11	7200000
	2	BG11	8950000
	2	BG11	9800000
	2	BG11	11600000
	3	BG11	14940000
	3	BG11	13140000
	3	BG11	12840000
	4	BG11	22750000
	4	BG11	20750000
	4	BG11	31700000
	5	BG11	35000000
	5	BG11	47700000
	5	BG11	41550000
	6	BG11	68000000
	6	BG11	57000000
	6	BG11	54500000
	7	BG11	79500000
	7	BG11	81000000
	7	BG11	80500000
	8	BG11	118678750
	8	BG11	114617500
	8	BG11	112361250
	9	BG11	126500000
	9	BG11	127000000
	9	BG11	134500000
	0	BG110	3900000
	0	BG110	4700000
	0	BG110	3650000
	1	BG110	6000000
	1	BG110	5500000
	1	BG110	5000000
	2	BG110	4900000
	2	BG110	4450000
	2	BG110	6200000
	3	BG110	4350000
	3	BG110	3650000
	3	BG110	2050000
	4	BG110	4850000
	4	BG110	5100000
	4	BG110	5400000
	5	BG110	4100000
	5	BG110	5250000
	5	BG110	6700000
	6	BG110	8000000
	6	BG110	8500000
	6	BG110	5500000
	7	BG110	7000000
	7	BG110	8300000
	7	BG110	9500000
	8	BG110	8500000
	8	BG110	10000000
	8	BG110	9500000
	9	BG110	4500000
	9	BG110	8000000
	9	BG110	7500000
	0	ASP2N	3900000
	0	ASP2N	4700000
	0	ASP2N	3650000
	1	ASP2N	7.26e+06
	1	ASP2N	6.655e+06
	1	ASP2N	6.05e+06
	2	ASP2N	6149220
	2	ASP2N	8.33448e+06
	2	ASP2N	7.6692e+06
	3	ASP2N	8694000
	3	ASP2N	11613000
	3	ASP2N	1.0269e+07
	4	ASP2N	9996000
	4	ASP2N	10311000
	4	ASP2N	11130000
	5	ASP2N	14322000
	5	ASP2N	1.596e+07
	5	ASP2N	1.4763e+07
	6	ASP2N	2.7258e+07
	6	ASP2N	39564000
	6	ASP2N	2.31e+07
	7	ASP2N	3.066e+07
	7	ASP2N	3.9732e+07
	7	ASP2N	3.402e+07
	8	ASP2N	4.515e+07
	8	ASP2N	5.691e+07
	8	ASP2N	5.3424e+07
	9	ASP2N	6.825e+07
	9	ASP2N	5.4474e+07
	9	ASP2N	6.2538e+07
	0	ASP2	3900000
	0	ASP2	4700000
	0	ASP2	3650000
	1	ASP2	11850000
	1	ASP2	10700000
	1	ASP2	9450000
	2	ASP2	15450000
	2	ASP2	18500000
	2	ASP2	17000000
	3	ASP2	25000000
	3	ASP2	25750000
	3	ASP2	24450000
	4	ASP2	36050000
	4	ASP2	39700000
	4	ASP2	35000000
	5	ASP2	49050000
	5	ASP2	41750000
	5	ASP2	48250000
	6	ASP2	86500000
	6	ASP2	68000000
	6	ASP2	70500000
	7	ASP2	97000000
	7	ASP2	95500000
	7	ASP2	81500000
	8	ASP2	103000000
	8	ASP2	100500000
	8	ASP2	115500000
	9	ASP2	139500000
	9	ASP2	125500000
	9	ASP2	161500000

## Sheet: Fig.1b
Regrowth of N-starved cells in BG110 and BG110+NaCl	time	medium	density (cells/mL)
	0	BG110+NaCl	390000
	0	BG110+NaCl	500000
	0	BG110+NaCl	510000
	1	BG110+NaCl	416812
	1	BG110+NaCl	526500
	1	BG110+NaCl	351000
	2	BG110+NaCl	489375
	2	BG110+NaCl	815625
	2	BG110+NaCl	838125
	3	BG110+NaCl	995625
	3	BG110+NaCl	883125
	3	BG110+NaCl	1063125
	4	BG110+NaCl	2418750
	4	BG110+NaCl	2081250
	4	BG110+NaCl	2531250
	5	BG110+NaCl	4162500
	5	BG110+NaCl	4218750
	5	BG110+NaCl	4612500
	6	BG110+NaCl	6018750
	6	BG110+NaCl	4781250
	6	BG110+NaCl	5118750
	7	BG110+NaCl	6.35906e+06
	7	BG110+NaCl	5.49844e+06
	7	BG110+NaCl	5.88656e+06
	0	BG110	390000
	0	BG110	500000
	0	BG110	510000
	1	BG110	413400
	1	BG110	530000
	1	BG110	540600
	2	BG110	321360
	2	BG110	463500
	2	BG110	577830
	3	BG110	305760
	3	BG110	343000
	3	BG110	599760
	4	BG110	351000
	4	BG110	405000
	4	BG110	550800
	5	BG110	476580
	5	BG110	376000
	5	BG110	431460
	6	BG110	341453
	6	BG110	328320
	6	BG110	334886
	7	BG110	394680
	7	BG110	552000
	7	BG110	609960

## Sheet: Fig.1c
Growth in BG11 with NaCl gradients	NaCl (g/L)	Increase in cell number (cells/mL)
	0	90700000
	0	80100000
	0	98150000
	2	118200000
	2	79100000
	2	92650000
	4	129700000
	4	99100000
	4	100150000
	9	98700000
	9	70600000
	9	95150000
	18	89700000
	18	107600000
	18	106650000
	20	147700000
	20	92100000
	20	82150000
	22	76700000
	22	93600000
	22	84650000
	24	86700000
	24	92600000
	24	87150000
	26	75200000
	26	90100000
	26	79150000
	28	70200000
	28	77600000
	28	68650000
	30	73200000
	30	77600000
	30	72150000
	32	56200000
	32	63100000
	32	39150000
	34	62200000
	34	49600000
	34	46150000
	36	41700000
	36	48100000
	36	51650000

## Sheet: Fig.1d
Growth in BG110 with NaCl gradients	NaCl (g/L)	Increase in cell number (cells/mL)
	0	2925000
	0	-2325000
	0	-2850000
	2	375000
	2	450000
	2	750000
	4	5025000
	4	4200000
	4	6375000
	9	14250000
	9	11475000
	9	17100000
	18	26175000
	18	25275000
	18	28275000
	20	37275000
	20	47400000
	20	26775000
	22	34275000
	22	34650000
	22	29025000
	24	33900000
	24	27150000
	24	30900000
	26	29025000
	26	21150000
	26	21900000
	28	27525000
	28	21150000
	28	21900000
	30	21900000
	30	20400000
	30	20775000
	32	17400000
	32	27150000
	32	22650000
	34	17400000
	34	18900000
	34	19650000
	36	16650000
	36	17400000
	36	19650000

## Sheet: Fig.1e_Acetylene Reduction test
N2 fixation activity with Acetylene Reduction test	NaCl (g/L)	Increase in cell number (C2H4, nmol per 10^8 cells per hour)
	0	0.694677
	0	0.523652
	0	0.337537
	2	0.206553
	2	0.809638
	2	1.08127
	4	26.8533
	4	20.1083
	4	25.2775
	9	52.2181
	9	54.8839
	9	47.1436
	18	68.4504
	18	72.526
	18	73.9959
	20	72.5928
	20	68.2166
	20	67.4482
	22	74.9981
	22	75.5326
	22	79.2742

## Sheet: Fig.3a_Various metal chlorides
Various metal chlorides test	Metals	Increase in cell number (cells/mL)
	NaCl	32359500
	NaCl	28467900
	NaCl	32049300
	KCl	-4512000
	KCl	1692000
	KCl	-3948000
	MgCl2	-4512000
	MgCl2	2538000
	MgCl2	564000
	CaCl2	-2538000
	CaCl2	846000
	CaCl2	1692000
	LiCl	846000
	LiCl	-3948000
	LiCl	2538000

## Sheet: Fig.3c_NH4 & Gln test
NH4+ and Gln test	Additive	Increase in cell number (cells/mL)
	None	-4672500
	None	-2670000
	None	4005000
	Gln	30571500
	Gln	33241500
	Gln	31773000
	NaCl	23496000
	NaCl	23095500
	NaCl	31372500
	NH4+	35259000
	NH4+	40450500
	NH4+	33387500

## Sheet: Fig.3e_Nitrogenase content
Nitrogenase content test	medium	size
	BG11	18.9374	ng per 10^8 cells
	BG11	19.0371	ng per 10^8 cells
	BG11	23.4763	ng per 10^8 cells
	BG11	19.6009	ng per 10^8 cells
	BG11	16.5554	ng per 10^8 cells
	BG11	23.6697	ng per 10^8 cells
	BG11+NaCl	643.359	ng per 10^8 cells
	BG11+NaCl	654.19	ng per 10^8 cells
	BG11+NaCl	594.837	ng per 10^8 cells
	BG11+NaCl	618.682	ng per 10^8 cells
	BG11+NaCl	693.221	ng per 10^8 cells
	BG11+NaCl	658.309	ng per 10^8 cells
	BG110	721.649	ng per 10^8 cells
	BG110	908.465	ng per 10^8 cells
	BG110	649.257	ng per 10^8 cells
	BG110	775.179	ng per 10^8 cells
	BG110	743.111	ng per 10^8 cells
	BG110	777.156	ng per 10^8 cells

## Sheet: Fig.3e_Sparging experiment
Sparging experiment	treatment	Increase in cell number (cells/mL)
	sparging, BG110	-274000
	sparging, BG110	274000
	sparging, BG110	-548000
	sparging2, BG11+NaCl	23290000
	sparging2, BG11+NaCl	23290000
	sparging2, BG11+NaCl	2.466e+07
	no sparging, BG110	27400
	no sparging, BG110	-274000
	no sparging, BG110	54800
	no sparging2, BG11+NaCl	36305000
	no sparging2, BG11+NaCl	2.877e+07
	no sparging2, BG11+NaCl	19865000

## Sheet: Fig.3f_Nitrogenase activity
Nitrogenase activity	medium	size
	BG11	0.0289575	U per 10^8 cells
	BG11	0.0296516	U per 10^8 cells
	BG11	0.0234794	U per 10^8 cells
	BG11	0.0315265	U per 10^8 cells
	BG11	0.024439	U per 10^8 cells
	BG11	0.0324883	U per 10^8 cells
	BG110+NaCl	3.76701	U per 10^8 cells
	BG110+NaCl	4.66022	U per 10^8 cells
	BG110+NaCl	4.27295	U per 10^8 cells
	BG110+NaCl	4.30852	U per 10^8 cells
	BG110+NaCl	4.99518	U per 10^8 cells
	BG110+NaCl	4.17563	U per 10^8 cells
	BG110	4.81564	U per 10^8 cells
	BG110	5.62573	U per 10^8 cells
	BG110	4.21723	U per 10^8 cells
	BG110	5.44069	U per 10^8 cells
	BG110	5.17653	U per 10^8 cells
	BG110	4.65529	U per 10^8 cells

[truncated: 18 more sheets: Fig.4b_ATP addition, Fig.4c_ATP, nitrogenase content, Fig.4d_ATP_ADP_AMP, Fig.5_ATP_ATPADP_ratio, Fig. 4a_glycogen, Fig.6_Monensin&DTHB test, Fig.6_EIPA&DCCD test, Heatmap data, nifHDK genes, Fig. S1_different_stage_cells, F.S2_Physiological parameters, Enrichment analysis, Transcriptome DEGs, Fig. S5_LiCl gradient, Fig.S6_nitrogenase_monensin, Fig.S7_Na+ pump genes, Fig.S8_fermentation_genes, Fig.S8_fermentation enzyme]
